# Supplementary material for: Growth and development of succulent mixtures for extensive green roofs in a Mediterranean climate
Source: PLoS One. 2022 Jun 3;17(6):e0269446. doi: 10.1371/journal.pone.0269446 (PMC9165813; doi:10.1371/journal.pone.0269446)
Supplement: S1 Table — (XLSX) [file pone.0269446.s002.xlsx]

## Sheet: Foglio1
Table S1. Cover Plant_ Aizoaceae (%)
date	Drosanthemum floribundum	Carpobrotus edulis	Aptenia cordifolia	Block
2011-07-01	27	10	8	I BL
	33	13	4	II BL
	22	11	7	III BL
2011-09-01	32.4	13	7	I BL
	36	14.45	5	II BL
	32	14	7.6	III BL
2011-11-01	37.5	19.8	7.7	I BL
	36.5	14.5	4	II BL
	41	16	8	III BL
2012-01-01	39	19.5	6.5	I BL
	37.5	14	3.5	II BL
	40.6	16	8.4	III BL
2012-03-01	42	22	6	I BL
	52	19	4	II BL
	42	17	6	III BL
2012-05-01	45	22	6	I BL
	53	22.5	4.5	II BL
	44	19	5	III BL
2012-07-01	47	25	6	I BL
	52.5	21	1.5	II BL
	54	22	7	III BL
2012-09-01	50.5	26	5	I BL
	53.5	22.5	1.5	II BL
	55	24	6	III BL
2012-11-01	54.6	28.4	4	I BL
	59.3	24.4	1.3	II BL
	58.2	27.6	4.2	III BL
