# Supplementary material for: Growth and development of succulent mixtures for extensive green roofs in a Mediterranean climate
Source: PLoS One. 2022 Jun 3;17(6):e0269446. doi: 10.1371/journal.pone.0269446 (PMC9165813; doi:10.1371/journal.pone.0269446)
Supplement: S2 Table — (XLSX) [file pone.0269446.s003.xlsx]

## Sheet: Foglio1
Table S2. height Plant _Aìzoaceae (cm)
	months
	F	M	A	M	J	J	A	S	O	N	block
Drosanthemum floribundum (Haw.) Schwantes	5.00	4.7	4.59	5.75	6.41	6.47	6.66	6.72	7.84	8.22	I BL
Aptenia cordifolia	5.5	4.10	2.40	3.20	3.20	3.20	2.50	2.70	3.20	3.80	I BL
Carpobrotus edulis	6.7	6.90	6.70	7.30	7.70	7.80	7.90	8.20	9.30	10.50	I BL
Drosanthemum floribundum (Haw.) Schwantes	4.75	4.44	4.72	6.71	6.28	5.66	6.25	8.31	8.69	9.06	II BL
Aptenia cordifolia	4.8	2.70	3.10	3.20	3.10	2.60	2.60	2.70	3.00	3.40	II BL
Carpobrotus edulis	6.3	6.20	6.20	6.00	6.00	5.30	5.00	7.60	8.20	9.40	II BL
Drosanthemum floribundum (Haw.) Schwantes	5.16	5.19	5.53	7.13	7.28	6.56	6.56	8.00	8.03	8.56	III BL
Aptenia cordifolia	4.3	2.60	2.70	3.30	3.40	3.00	2.80	2.80	2.80	3.60	III BL
Carpobrotus edulis	5.9	5.50	5.80	7.10	7.90	7.40	7.40	8.20	8.70	9.40	III BL
