# Supplementary material for: Growth and development of succulent mixtures for extensive green roofs in a Mediterranean climate
Source: PLoS One. 2022 Jun 3;17(6):e0269446. doi: 10.1371/journal.pone.0269446 (PMC9165813; doi:10.1371/journal.pone.0269446)
Supplement: S3 Table — (XLSX) [file pone.0269446.s004.xlsx]

## Sheet: Foglio1
Table S3. Height Plant_ Sedum (cm)
		months
		F	M	A	M	J	J	A	S	O	N	block
	Sedum sediforme	4.82143	5.42857	5.57143	9.96429	11.8929	13.3214	10.6071	8.78571	9.92857	10.7857	I BL
	Sedum ochroleucum	4.4	4.85	4.5	7.25	7.35	7.6	5.75	5.7	7.25	9.1	I BL
	Sedum hyspanicum	2.65	3.05	2.45	3.35	3.55	2.95	2.3	2.5	2.85	3	I BL
	Sedum album	2.71429	2.92857	2.75	3.82143	3.96429	3.25	2.46429	2.82143	3.42857	3.46429	I BL
	Sedum sediforme	5.9375	9.41667	10.125	9.70833	10.4375	10.1458	8.875	7.875	8.77083	9.375	II BL
	Sedum ochroleucum	4.1	6.25	10.75	9.25	11.9	10.15	10	8.15	9	10.15	II BL
	Sedum hyspanicum	2.85	3.45	5.75	3.3	4.1	2.45	2.45	2.45	3.2	3.3	II BL
	Sedum album	2.85714	3.64286	5.14286	2.67857	3.53571	2.82143	2.42857	2.42857	3.03571	3.14286	II BL
	Sedum sediforme	4	5.25	5.71429	9.96429	12.3929	11.5	10.1429	7.21429	9.10714	11.6786	III BL
	Sedum ochroleucum	2.45	3.15	2.85	4	4.65	2.55	2.5	2.55	2.85	2.95	III BL
	Sedum hyspanicum	4.15	5.05	5.35	10.25	11.95	9.8	8.6	6.95	9.3	10.25	III BL
	Sedum album	2.28571	2.82143	2.64286	4.07143	4.35714	2.5	2.5	2.46429	2.85714	2.89286	III BL
