# Supplementary material for: Growth and development of succulent mixtures for extensive green roofs in a Mediterranean climate
Source: PLoS One. 2022 Jun 3;17(6):e0269446. doi: 10.1371/journal.pone.0269446 (PMC9165813; doi:10.1371/journal.pone.0269446)
Supplement: S4 Table — (XLSX) [file pone.0269446.s005.xlsx]

## Sheet: Foglio1
Table S4. Cover (%)
months after transplant	Date	Sedum mixture (%)	Aizoaceae mixture (%)	block
6	2011-07-01	32	45	I BL
		37	50	II BL
		38	40	III BL
8	2011-09-01	34.5	52.4	I BL
		39	55.45	II BL
		41	53.6	III BL
10	2011-11-01	48	65	I BL
		42	55	II BL
		45	65	III BL
12	2012-01-01	52.5	65	I BL
		53.5	55	II BL
		55	65	III BL
14	2012-03-01	54	70	I BL
		63.09	75	II BL
		57	65	III BL
16	2011-05-01	55	73	I BL
		64.03	80	II BL
		58.34	68	III BL
18	2012-07-01	66	78	I BL
		70	75	II BL
		63	83	III BL
20	2011-09-01	68	81.5	I BL
		75	77.5	II BL
		66	85	III BL
22	2012-11-01	78	87	I BL
		83	85	II BL
		75	90	III BL
