# Supplementary material for: Growth and development of succulent mixtures for extensive green roofs in a Mediterranean climate
Source: PLoS One. 2022 Jun 3;17(6):e0269446. doi: 10.1371/journal.pone.0269446 (PMC9165813; doi:10.1371/journal.pone.0269446)
Supplement: S5 Table — (XLSX) [file pone.0269446.s006.xlsx]

## Sheet: Foglio1
Table S5. Plant height
Date	Sedum mixture (cm)	Aizoaceae mixture (cm)	block
2011-02-01	3.66	5.43	I BL
	3.58	5.05	II BL
	3.2	5.14	III BL
2011-03-01	4.08	5.0	I BL
	5.1	4.43	II BL
	4.06	4.76	III BL
2011-04-01	3.87	4.57	I BL
	8.17	4.69	II BL
	4.14	5.05	III BL
2011-05-01	6.22	5.57	I BL
	5.8	5.90	II BL
	7.06	6.38	III BL
2011-06-01	7.80	6.04	I BL
	7.46	5.61	II BL
	7.34	6.66	III BL
2011-07-01	7.03	6.10	I BL
	6.24	5.0	II BL
	6.66	6.0	III BL
2011-08-01	5.48	6.09	I BL
	6.1	5.30	II BL
	6.0	6.0	III BL
2011-09-01	5.1	6.23	I BL
	5.0	7.10	II BL
	4.8	7.04	III BL
2011-10-01	6.0	7.23	I BL
	5.7	7.50	II BL
	6.0	7.14	III BL
2011-11-01	6.7	7.80	I BL
	6.3	8.04	II BL
	7.0	7.80	III BL
