# Supplementary material for: Growth and development of succulent mixtures for extensive green roofs in a Mediterranean climate
Source: PLoS One. 2022 Jun 3;17(6):e0269446. doi: 10.1371/journal.pone.0269446 (PMC9165813; doi:10.1371/journal.pone.0269446)
Supplement: S7 Table — (XLSX) [file pone.0269446.s008.xlsx]

## Sheet: Foglio1
Table S7. Flowering
blooming stage duration (Days)
block	Sedum mixture (d)	Aizoaceae mixture (d)
I BL	130	90
II BL	120	98
III BL	140	92
flowering percentage
Month	Sedum mixture (%)	Aizoaceae mixture (%)
2011-01-01	0	0
2011-02-01	0	0
2011-03-01	0	0
2011-04-01	0	0
2011-05-01	15	80
2011-06-01	30	100
2011-07-01	90	30
2011-08-01	100	5
2011-09-01	30	0
2011-10-01	0	0
2011-11-01	0	0
