# Supplementary material for: Growth and development of succulent mixtures for extensive green roofs in a Mediterranean climate
Source: PLoS One. 2022 Jun 3;17(6):e0269446. doi: 10.1371/journal.pone.0269446 (PMC9165813; doi:10.1371/journal.pone.0269446)
Supplement: S8 Table — (XLSX) [file pone.0269446.s009.xlsx]

## Sheet: Foglio1
Table S8. relationship between G.I. and plant height
months	Sedum mixture plant height	Sedum mixture growth index	Aizoaceae mixture plant height	Aizoaceae mixture growth index
Feb	3.48	3.81	5.21	13.21
Mar	4.41	10.31	4.73	17.81
Apr	5.39	10.32	4.77	18.01
May	6.36	12.21	5.95	21.02
Jun	7.53	13.11	6.11	20.21
Jul	6.43	12.4	5.71	20.1
Aug	5.86	12.41	5.79	20.3
Sep	4.96	12.31	6.79	20.31
Oct	5.91	15.21	7.31	23.61
Nov	6.71	15.9	7.88	26.4
