# Supplementary material for: Growth and development of succulent mixtures for extensive green roofs in a Mediterranean climate
Source: PLoS One. 2022 Jun 3;17(6):e0269446. doi: 10.1371/journal.pone.0269446 (PMC9165813; doi:10.1371/journal.pone.0269446)
Supplement: S9 Table — (XLSX) [file pone.0269446.s010.xlsx]

## Sheet: Foglio1
Table S9. Hydrological observations
block	Month	Rainfall (l/m2)	retained water Sedum (l/m2)	retained water Aizoaceae (l/m2)
I BL	Jan	60	13	16
II BL	Jan	60	9	11
III BL	Jan	60	14	11.8
I BL	Feb	155	47.8	34.4
II BL	Mar	155	45	38.8
III BL	Apr	155	41.8	39
I BL	Mar	93	25.7	14.8
II BL	Apr	93	31.4	17.4
III BL	Mag	93	29.8	18.7
I BL	Apr	45.2	18.9	16.5
II BL	Mag	45.2	21.8	19
III BL	Giu	45.2	19.9	16.2
I BL	May	24.6	24.6	24.6
II BL	May	24.6	24.6	24.6
III BL	May	24.6	24.6	24.6
I BL	Jun	1.4	1.4	1.4
II BL	Jun	1.4	1.4	1.4
III BL	Jun	1.4	1.4	1.4
I BL	Jul	7	7	7
II BL	Jul	7	7	7
III BL	Jul	7	7	7
I BL	Aug	0	0	0
II BL	Aug	0	0	0
III BL	Aug	0	0	0
I BL	Sep	21.6	21.6	21.6
II BL	Sep	21.6	21.6	21.6
III BL	Sep	21.6	21.6	21.6
I BL	Oct	57	57	57
II BL	Oct	57	57	57
III BL	Oct	57	57	57
I BL	Nov	92	54	62
II BL	Nov	92	55	63
III BL	Nov	92	56	64
