# Supplementary material for: Growth and development of succulent mixtures for extensive green roofs in a Mediterranean climate
Source: PLoS One. 2022 Jun 3;17(6):e0269446. doi: 10.1371/journal.pone.0269446 (PMC9165813; doi:10.1371/journal.pone.0269446)
Supplement: S10 Table — (XLSX) [file pone.0269446.s011.xlsx]

## Sheet: Foglio1
Table S10. Cover plant_ Sedum (%)
date	Sedum sediforme	S. ochroleucum	S. album	S. hyspanicum	block
2011-07-01	17.15	11.55	1.2	2.1	I BL
	21.5	10.8	1.4	3.3	II BL
	18.5	15.3	1.5	2.7	III BL
2011-09-01	18.61	12.3	1.4	2.2	I BL
	23.3	11.3	1.4	3	II BL
	19.7	17.1	1.5	2.7	III BL
2011-11-01	27.3	17.06	1.4	2.24	I BL
	26.3	12.1	1.3	2.3	II BL
	22.7	18	1.5	2.8	III BL
2012-01-01	30.5	18.2	1.4	2.4	I BL
	34.3	15.5	1.4	2.3	II BL
	31.8	19.1	1.2	2.9	III BL
2012-03-01	32.1	19.5	0.7	1.7	I BL
	38	21.72	1	2.37	II BL
	30.8	22.8	1.25	2.15	III BL
2012-05-01	33.2	20	0.7	1.1	I BL
	38.8	22.6	0.76	1.87	II BL
	31.64	24	1	1.7	III BL
2012-07-01	38.2	26	0.7	1.1	I BL
	42.65	25.47	0.56	1.32	II BL
	35.65	25.1	1	1.25	III BL
2012-09-01	39	27.3	0.7	1	I BL
	46.6	26.75	0.45	1.2	II BL
	38.25	25.9	0.6	1.25	III BL
2012-11-01	46.8	29.3	0.7	1.2	I BL
	53.2	28.1	0.8	0.9	II BL
	46.35	26.9	0.57	1.18	III BL
