# Supplementary material for: Growth and development of succulent mixtures for extensive green roofs in a Mediterranean climate
Source: PLoS One. 2022 Jun 3;17(6):e0269446. doi: 10.1371/journal.pone.0269446 (PMC9165813; doi:10.1371/journal.pone.0269446)
Supplement: S11 Table — (XLSX) [file pone.0269446.s012.xlsx]

## Sheet: Foglio1
Table S11. Plant material
Sedum mixture		Aizoaceae mixture
Crassulaceae		Aizoaceae
Species	Plant-life form	Species	Plant-life form
Sedum sediforme (Jacq.) Pau	Ch succ	Drosanthemum floribundum (Haw.) Schwantes	Ch succ
Sedum ochroleucum Chaix	Ch succ	Aptenia cordifolia (L. f.) Schwantes	Ch suffr
Sedum album L.	Ch succ	Carpobrotus edulis (L.) N.E. Br.	Ch suffr
Sedum hispanicum L.	T scap
The chamaephites are woody perennials at the base, with wintering buds placed at a height of the ground between 2 and 30 cm.
Therophytes are annual herbaceous plants and survive the adverse season in seed form.
Ch succ = Camephyte succulent (plants with specialized stems and / or leaves for storing water);
T scap = Terophyte scapose (plants with an erect flower axis and often without leaves);
Ch suffr = Camephyte suffruticose (plants in which the herbaceous portions dry annually and only the woody parts remain alive).
