# Supplementary material for: Growth and development of succulent mixtures for extensive green roofs in a Mediterranean climate
Source: PLoS One. 2022 Jun 3;17(6):e0269446. doi: 10.1371/journal.pone.0269446 (PMC9165813; doi:10.1371/journal.pone.0269446)
Supplement: S12 Table — (XLSX) [file pone.0269446.s013.xlsx]

## Sheet: Foglio1
Table S12. Plant location
Species	Plant location
Sedum sediforme (Jacq.) Pau	Monte Catalfano, Italy, Sicily (PA)
Sedum ochroleucum Chaix	Torre Salsa, Italy, Sicily (AG)
Sedum album L.	Monte Quacella, Italy Sicily (PA)
Sedum hispanicum L.	Isnello, Italy, Sicily (PA)
Drosanthemum floribundum (Haw.) Schwantes	Cava d'Aliga del Siracusano, Italy, Sicily (SR)
Aptenia cordifolia (L. fil.)	Pizzolungo, Italy, Sicily (TR)
Carpobrotus edulis (L.) N.E.Br.	Ronciglio, Italy, Sicily, (TP)
